# Supplementary material for: A Machine Learning Based Dose Prediction of Lutein Supplements for Individuals With Eye Fatigue
Source: Front Nutr. 2020 Nov 13;7:577923. doi: 10.3389/fnut.2020.577923 (PMC7691662; doi:10.3389/fnut.2020.577923)
Supplement: Supplementary file 1 [file Data_Sheet_1.XLSX]

## Sheet: Features
Dose
Gender_F
Gender_M
Age
VHS_v1
BodyTemp_36.3
BodyTemp_36.4
BodyTemp_36.5
BodyTemp_36.6
BodyTemp_36.7
BodyTemp_36.8
BodyTemp_36.9
BodyTemp_37.0
BodyTemp_37.1
BodyTemp_37.2
BodyTemp_37.3
SystolicBP
DiastolicBP
Height_v1
Weight_v1
BodyFatMass_v1
FatFreeMass_v1
BodyFatRate_v1
VisceralFat_v1
Activity_Activeness_v1_1
Activity_Activeness_v1_2
Activity_Activeness_v1_3
Activity_Activeness_v1_4
Activity_Time_v1_1.0
Activity_Time_v1_2.0
Activity_Time_v1_3.0
Activity_Time_v1_4.0
Activity_Time_v1_5.0
Activity_Frequency_v1_1.0
Activity_Frequency_v1_2.0
Activity_Frequency_v1_3.0
Activity_Frequency_v1_4.0
Activity_Frequency_v1_5.0
Activity_Type_v1_1
Activity_Type_v1_2
Activity_Type_v1_3
Activity_Type_v1_4
Activity_Type_v1_5
Activity_Type_v1_6
Activity_Type_v1_7
Activity_Type_v1_8
Activity_Type_v1_9
Activity_Type_v1_10
Activity_Type_v1_11
Dairy1_v1_1
Dairy1_v1_2
Dairy1_v1_3
Dairy1_v1_4
Dairy1_v1_5
Dairy1_v1_6
Dairy2_v1_1
Dairy2_v1_2
Dairy2_v1_3
Dairy2_v1_4
Dairy2_v1_5
Dairy2_v1_6
Dairy3_v1_1
Dairy3_v1_2
Dairy3_v1_3
Dairy3_v1_4
Dairy3_v1_5
Dairy3_v1_6
Dairy4_v1_1
Dairy4_v1_2
Dairy4_v1_3
Dairy4_v1_4
Dairy4_v1_5
Dairy4_v1_6
Dairy5_v1_1
Dairy5_v1_2
Dairy5_v1_3
Dairy5_v1_4
Dairy5_v1_5
Dairy5_v1_6
Dairy6_v1_1
Dairy6_v1_2
Dairy6_v1_3
Dairy6_v1_4
Dairy6_v1_5
Dairy7_v1_1
Dairy7_v1_2
Dairy7_v1_3
Dairy7_v1_4
Dairy7_v1_5
Dairy7_v1_6
Dairy8_v1_1
Dairy8_v1_2
Dairy8_v1_3
Dairy8_v1_4
Dairy9_v1_1
Dairy9_v1_2
Dairy9_v1_3
Dairy9_v1_4
FruitKiwi_v1_1
FruitKiwi_v1_2
FruitKiwi_v1_3
FruitKiwi_v1_4
FruitKiwi_v1_5
FruitKiwi_v1_6
Fruit1_v1_1
Fruit1_v1_2
Fruit1_v1_3
Fruit1_v1_4
Fruit2_v1_1
Fruit2_v1_2
Fruit2_v1_3
Fruit3_v1_1
Fruit3_v1_2
Fruit3_v1_3
Fruit3_v1_4
Fruit3_v1_5
Fruit3_v1_6
Fruit4_v1_1
Fruit4_v1_2
Fruit4_v1_3
Fruit5_v1_1
Fruit5_v1_2
Fruit5_v1_3
Fruit6_v1_1
Fruit6_v1_2
Fruit6_v1_3
Fruit6_v1_4
Fruit7_v1_1
Fruit7_v1_2
Fruit7_v1_3
Fruit7_v1_4
Fruit7_v1_5
Fruit7_v1_6
Fruit8_v1_1
Fruit8_v1_2
Fruit8_v1_3
Fruit8_v1_4
Fruit8_v1_5
Fruit8_v1_6
Fruit9_v1_1
Fruit9_v1_2
Fruit9_v1_3
Fruit10_v1_1
Fruit10_v1_2
Fruit10_v1_3
Fruit10_v1_4
Fruit11_v1_1
Fruit11_v1_2
Fruit12_v1_1
Fruit12_v1_2
Fruit12_v1_3
Fruit12_v1_4
Fruit12_v1_5
Fruit12_v1_6
Fruit13_v1_1
Fruit13_v1_2
Fruit13_v1_3
Fruit14_v1_1
Fruit14_v1_2
Fruit14_v1_3
Fruit14_v1_4
Fruit15_v1_1
Fruit15_v1_2
Fruit15_v1_3
Fruit16_v1_1
Fruit16_v1_2
Fruit17_v1_1
Fruit17_v1_2
Fruit18_v1_1
Fruit18_v1_2
Fruit18_v1_3
Fruit18_v1_5
Fruit19_v1_1
Fruit19_v1_2
Fruit19_v1_3
Fruit19_v1_4
Fruit19_v1_5
Fruit19_v1_6
VegeCorn_v1_1
VegeCorn_v1_2
VegeCorn_v1_3
VegeCorn_v1_4
VegeCorn_v1_5
VegeCorn_v1_6
VegeSpinach_v1_1
VegeSpinach_v1_2
VegeSpinach_v1_3
VegeSpinach_v1_4
VegeBroccoli_v1_1
VegeBroccoli_v1_2
VegeBroccoli_v1_3
VegeBroccoli_v1_4
VegeBroccoli_v1_5
VegeCarrot_v1_1
VegeCarrot_v1_2
VegeCarrot_v1_3
VegeCarrot_v1_4
VegeCarrot_v1_5
Vegetable1_v1_1
Vegetable1_v1_2
Vegetable1_v1_3
Vegetable1_v1_4
Vegetable1_v1_5
Vegetable1_v1_6
Vegetable2_v1_1
Vegetable2_v1_2
Vegetable2_v1_3
Vegetable2_v1_4
Vegetable2_v1_5
Vegetable2_v1_6
Vegetable3_v1_1
Vegetable3_v1_2
Vegetable3_v1_3
Vegetable3_v1_4
Vegetable4_v1_1
Vegetable4_v1_2
Vegetable4_v1_3
Vegetable4_v1_4
Vegetable5_v1_1
Vegetable5_v1_2
Vegetable5_v1_3
Vegetable5_v1_4
Vegetable5_v1_5
Vegetable5_v1_6
Vegetable6_v1_1
Vegetable6_v1_2
Vegetable6_v1_3
Vegetable6_v1_4
Vegetable6_v1_5
Vegetable7_v1_1
Vegetable7_v1_2
Vegetable7_v1_3
Vegetable7_v1_4
Vegetable7_v1_5
Vegetable8_v1_1
Vegetable8_v1_2
Vegetable8_v1_3
Vegetable8_v1_4
Vegetable8_v1_5
Vegetable8_v1_6
Yolk_v1_1
Yolk_v1_2
Yolk_v1_3
Yolk_v1_4
Yolk_v1_5
Yolk_v1_6
HighFat_v1_1
HighFat_v1_2
HighFat_v1_3
HighFat_v1_4
HighFat_v1_5
EggMeat1_v1_1
EggMeat1_v1_2
EggMeat1_v1_3
EggMeat1_v1_4
EggMeat1_v1_5
EggMeat1_v1_6
EggMeat1_v1_7
EggMeat2_v1_1
EggMeat2_v1_2
EggMeat2_v1_3
EggMeat3_v1_1
EggMeat3_v1_2
EggMeat3_v1_3
EggMeat4_v1_1
EggMeat4_v1_2
EggMeat4_v1_3
EggMeat4_v1_4
EggMeat5_v1_1
EggMeat5_v1_2
EggMeat5_v1_3
EggMeat5_v1_4
EggMeat5_v1_5
Cereal1_v1_3
Cereal1_v1_4
Cereal1_v1_5
Cereal1_v1_6
Cereal1_v1_7
Cereal1_v1_8
Cereal2_v1_1
Cereal2_v1_2
Cereal2_v1_3
Cereal2_v1_4
Cereal2_v1_5
Cereal2_v1_6
Beverage1_v1_1
Beverage1_v1_2
Beverage1_v1_3
Beverage1_v1_4
Beverage1_v1_5
Beverage1_v1_6
Beverage1_v1_7
Beverage1_v1_8
Beverage2_v1_1
Beverage2_v1_2
Beverage2_v1_3
Beverage2_v1_4
Beverage2_v1_5
Beverage2_v1_6
Beverage3_v1_1
Beverage3_v1_2
Beverage3_v1_3
Beverage3_v1_4
Beverage3_v1_5
Beverage3_v1_6
Beverage4_v1_1
Beverage4_v1_2
Beverage4_v1_3
Beverage4_v1_4
Beverage4_v1_5
Beverage4_v1_6
Beverage5_v1_1
Beverage5_v1_2
Beverage5_v1_3
Beverage5_v1_4
Beverage5_v1_5
Beverage5_v1_6
Beverage6_v1_1
Beverage6_v1_2
Beverage6_v1_3
Beverage6_v1_5
Beverage7_v1_1
Beverage7_v1_2
Beverage7_v1_3
Spice1_v1_2
Spice1_v1_5
Spice1_v1_6
Spice1_v1_7
Spice1_v1_8
Spice2_v1_3
Spice2_v1_5
Spice2_v1_6
Spice2_v1_7
Spice2_v1_8
Vol_R_v1
RetinalThickness_R_1mm_v1
RetinalThickness_R_L3mm_v1
RetinalThickness_R_L6mm_v1
RetinalThickness_R_R3mm_v1
RetinalThickness_R_R6mm_v1
RetinalThickness_R_U3mm_v1
RetinalThickness_R_U6mm_v1
RetinalThickness_R_D3mm_v1
RetinalThickness_R_D6mm_v1
RetinalThickness_R_center_v1
RetinalThickness_R_centerMin_v1
RetinalThickness_R_centerMax_v1
Vol_L_v1
RetinalThickness_L_1mm_v1
RetinalThickness_L_L3mm_v1
RetinalThickness_L_L6mm_v1
RetinalThickness_L_R3mm_v1
RetinalThickness_L_R6mm_v1
RetinalThickness_L_U3mm_v1
RetinalThickness_L_U6mm_v1
RetinalThickness_L_D3mm_v1
RetinalThickness_L_D6mm_v1
RetinalThickness_L_center_v1
RetinalThickness_L_centerMin_v1
RetinalThickness_L_centerMax_v1
Conclusion1_1_v1
Conclusion1_2_v1
Conclusion1_3_v1
Conclusion2_1_v1
Conclusion2_2_v1
Conclusion3_1_v1
Conclusion3_2_v1
Conclusion3_3_v1
Conclusion3_4_v1
Conclusion3_5_v1
SG_v1_1.005
SG_v1_1.01
SG_v1_1.015
SG_v1_1.02
SG_v1_1.025
SG_v1_1.03
PH_v1_4.5
PH_v1_5.0
PH_v1_5.5
PH_v1_6.0
PH_v1_6.5
PH_v1_7.0
PH_v1_7.5
Protein_v1_+-
Protein_v1_+1
Protein_v1_+2
Protein_v1_-
GLU_v1_+-
GLU_v1_+1
GLU_v1_+3
GLU_v1_+4
GLU_v1_-
KET_v1_+-
KET_v1_+1
KET_v1_-
BIL_v1_+1
BIL_v1_-
URO_v1_+1
URO_v1_Normal
BLO_v1_+-
BLO_v1_+1
BLO_v1_+2
BLO_v1_+3
BLO_v1_-
LEU_v1_+-
LEU_v1_+1
LEU_v1_+2
LEU_v1_+3
LEU_v1_-
VitaminC_v1_+-
VitaminC_v1_+1
VitaminC_v1_+2
VitaminC_v1_-
uWBC_v1_-
uWBC_v1_0-1
uWBC_v1_0-2
uWBC_v1_1-2
uWBC_v1_1-3
uWBC_v1_10-12
uWBC_v1_10-15
uWBC_v1_15-21
uWBC_v1_2-3
uWBC_v1_2-4
uWBC_v1_25-30
uWBC_v1_3-4
uWBC_v1_3-5
uWBC_v1_4-6
uWBC_v1_5-7
uWBC_v1_6-8
uWBC_v1_8-10
uRBC_v1_-
uRBC_v1_0-1
uRBC_v1_0-2
uRBC_v1_1-2
uRBC_v1_1-3
uRBC_v1_15-20
uRBC_v1_2-3
uRBC_v1_2-4
uRBC_v1_20-25
uRBC_v1_3-5
uRBC_v1_4-6
uRBC_v1_5-7
uRBC_v1_5-8
uRBC_v1_6-8
uRBC_v1_8-12
EC_v1_+2
EC_v1_-
GranularCasts_v1_-
GranularCasts_v1_0-1
ALT_v1
LDL_v1
Trig_v1
HDL_v1
Crea_v1
TC_v1
WBC_v1
RBC_v1
HGB_v1
HCT_v1
Mcv_v1
MCH_v1
MCHC_v1
PLT_v1
RDW_SD_v1
RDW_CV_v1
PDW_v1
MPV_v1
P_LCR_v1
PCT_v1
NEUT_c_v1
LYMPH_c_v1
MONO_c_v1_0.2
MONO_c_v1_0.3
MONO_c_v1_0.4
MONO_c_v1_0.5
MONO_c_v1_0.6
MONO_c_v1_0.7
MONO_c_v1_0.8
MONO_c_v1_0.9
MONO_c_v1_1.0
EO_c_v1
BASO_c_v1_0.0
BASO_c_v1_0.01
BASO_c_v1_0.02
BASO_c_v1_0.03
BASO_c_v1_0.04
BASO_c_v1_0.05
BASO_c_v1_0.06
BASO_c_v1_0.08
NEUT_p_v1
LYMPH_p_v1
MONO_p_v1
EO_p_v1
BASO_p_v1_0.0
BASO_p_v1_0.1
BASO_p_v1_0.2
BASO_p_v1_0.3
BASO_p_v1_0.4
BASO_p_v1_0.5
BASO_p_v1_0.6
BASO_p_v1_0.7
BASO_p_v1_0.8
BASO_p_v1_0.9
BASO_p_v1_1.0

## Sheet: Abbreviation
VHS		Visual health score
BodyTemp		Body temperature
SystolicBP		Systolic blood pressure
DiastolicBP		Diastolic blood pressure
Dairy1		Skim milk
Dairy2		Low fat milk
Dairy3		Whole milk
Dairy4		Soy milk
Dairy5		Plain yogurt
Dairy6		Yogurt with fruit or other flavoring
Dairy7		Yogurt with probiotics
Dairy8		Regular cheese
Dairy9		Low fat cheese
Dairy10		Non fat cheese
Dairy11		Unknown cheese
Fruit1		Raisin
Fruit2		Grape
Fruit3		Banana
Fruit4		Peach
Fruit5		Cantaloupe
Fruit6		Watermelon
Fruit7		Apple
Fruit8		Pear
Fruit9		Grapefruit
Fruit10		Plum
Fruit11		Pineapple
Fruit12		Tomato
Fruit13		Hawthorn
Fruit14		Orange
Fruit15		Strawberry
Fruit16		Mango
Fruit17		Lemon
Fruit18		Others
Fruit19		Fruit juice
Vegetable1		Legume
Vegetable2		Green leafy vegetable
Vegetable3		Root vegetable
Vegetable4		Cruciferous vegetable
Vegetable5		Caudex vegetable
Vegetable6		Melon and fruit vegetable
Vegetable7		Others
Vegetable8		Nuts
EggMeat1		Red meat
EggMeat2		Processed meat
EggMeat3		Organ meat
EggMeat4		Poultry
EggMeat5		Fish and other seafood
Cereal1		Cereals
Cereal2		Cooked oatmeal/cooked oat bran
Beverage1		Tea
Beverage2		Cola
Beverage3		Other carbonated beverage
Beverage4		Beer
Beverage5		Red wine
Beverage6		White wine
Beverage7		Sparkling water
Beverage8		Others
Spice1		Oil and salad dressing
Spice2		Condiments
Vol		Volume
Conclusion1_1_v1		Almost clear
Conclusion1_2_v1		Clear
Conclusion1_3_v1		Unclear
Conclusion2_1_v1		Arc changed
Conclusion2_2_v1		Arc unchanged
Conclusion3_1_v1		Irregular reflection of RPE layer
Conclusion3_2_v1		The retinal neuroepithelial layer was cystic, with bridging tissue connected, RPE and choroid thinned
Conclusion3_3_v1		There was no reflexive dark area under the local ganglion fiber layer and no reflection dark area in the outer nuclear layer
Conclusion3_4_v1		None
Conclusion3_5_v1		Membranous reflex
SG		Specific gravity
GLU		Glucose
KET		Ketone bodies
BIL		Bilirubin
URO		Urobilinogen
BLO		Occult blood
LEU		Leukecyte
EC		Epithelium cells
ALT		Alanine transaminase
LDL		Low density lipoprotein
Trig		Triglyceride
HDL		High density lipoprotein
Crea		Creatinine
TC		Total cholesterol
WBC_v1		White blood cell count
RBC_v1		Red blood cell count
HGB_v1		Hemoglobin
HCT_v1		Hematocrit
Mcv_v1		Mean corpuscular volume
MCH_v1		Mean corpuscular hemoglobin
MCHC_v1		Mean corpuscular hemoglobin concentration
PLT_v1		Blood platelet count
RDW_SD_v1		Red cell distribution width-standard deviation
RDW_CV_v1		Red cell distribution width-coefficient of variation
PDW_v1		Platelet distribution width
MPV_v1		Mean platelet volume
P_LCR_v1		Platelet large cell ratio
PCT_v1		Platelet hematocrit
NEUT_c_v1		Neutrophil count
LYMPH_c_v1		Lymphocyte count
MONO_c_v1		Monocyte count
EO_c_v1		Eosnophils count
BASO_c_v1		Basophil count
NEUT_p_v1		Neutrophil percentage
LYMPH_p_v1		Lymphocyte percentage
MONO_p_v1		Monocyte percentage
EO_p_v1		Eosnophils percentage
BASO_p_v1		Basophil percentage
